# Supplementary material for: Plasma Hormone and Metabolomics Identifies Metabolic Pathways Associated with Growth Rate of Dezhou Donkeys
Source: Animals (Basel). 2025 May 15;15(10):1435. doi: 10.3390/ani15101435 (PMC12108408; doi:10.3390/ani15101435)
Supplement: Supplementary file 1 [file animals-15-01435-s001.zip]

Archive with 1 entries (1 files):
- animals-3634117-supplementary.pdf
